# Supplementary material for: Inhibition of Metabolism as a Therapeutic Option for Tamoxifen-Resistant Breast Cancer Cells
Source: Cells. 2021 Sep 12;10(9):2398. doi: 10.3390/cells10092398 (PMC8467413; doi:10.3390/cells10092398)
Supplement: Supplementary file 1 [file cells-10-02398-s001.zip]

Archive with 1 entries (1 files):
- cells-1316232-Sl.pdf
